# Supplementary material for: Transcriptomic profiling and functional prediction reveal aberrant expression of circular RNAs during osteogenic differentiation in human umbilical cord mesenchymal stromal cells
Source: Sci Rep. 2021 Oct 6;11:19881. doi: 10.1038/s41598-021-98470-2 (PMC8494929; doi:10.1038/s41598-021-98470-2)
Supplement: Supplementary file 2 — Supplementary Information 2. [file 41598_2021_98470_MOESM2_ESM.xlsx]

## Sheet: up_Induced_vs_Control
Induced_vs_Control up regulated circRNAs
	P-value, Fold change and Regulation
CircRNAID	logFC	logCPM	LR	PValue	regulation	circBaseID	source	GeneName	Catalog
chr11:89133185-89135710-	5.27396	9.60243	8.60194	0.00335805	up	hsa_circ_0023984	circBase	NOX4	exonic
chr18:74561482-74593468+	5.15579	9.53762	7.8235	0.00515711	up	hsa_circ_0000857	circBase	ZNF236	exonic
chr7:33388680-33427756+	5.1319	9.52469	7.66869	0.00561871	up	hsa_circ_0079812	circBase	BBS9	exonic
chr4:38091553-38104778+	5.11467	9.51541	7.56054	0.00596601	up	hsa_circ_0001402	circBase	TBC1D1	exonic
chr2:40655613-40657441-	5.05027	9.48169	7.16701	0.00742564	up	hsa_circ_0005232	circBase	SLC8A1	exonic
chr2:61710092-61717911-	5.01851	9.46535	6.94959	0.00838386	up	hsa_circ_0002607	circBase	XPO1	exonic
chr15:39874672-39874881+	4.93602	9.42406	6.48745	0.0108638	up	hsa_circ_0103395	circBase	THBS1	sense overlapping
chr16:80718435-80719026-	4.92666	9.41948	6.4376	0.0111729	up	hsa_circ_0004087	circBase	CDYL2	exonic
chr2:165548731-165552343-	4.8676	9.39128	6.13341	0.0132651	up		novel	COBLL1	exonic
chr19:19750894-19751380-	4.81086	9.36327	5.81412	0.015898	up	hsa_circ_0000918	circBase	GMIP	exonic
chr20:35236118-35238133+	4.77378	9.34636	5.63414	0.017614	up	hsa_circ_0060193	circBase	C20orf24	exonic
chr1:109884636-109888500-	4.76475	9.33977	5.54682	0.0185143	up	hsa_circ_0110389	circBase	SORT1	exonic
chr10:32832228-32873232+	4.73114	9.32467	5.38885	0.0202658	up	hsa_circ_0000233	circBase	CCDC7	sense overlapping
chr5:145634506-145638156+	4.64652	9.28763	5.00489	0.0252758	up	hsa_circ_0006087	circBase	RBM27	exonic
chr17:25630393-25636298+	4.62463	9.27461	4.8793	0.0271806	up	hsa_circ_0007716	circBase	WSB1	exonic
chr3:138244332-138291826-	4.61289	9.26958	4.83499	0.0278878	up	hsa_circ_0122122	circBase	CEP70	exonic
chr8:143412262-143413192-	4.59409	9.26176	4.76632	0.0290218	up	hsa_circ_0005256	circBase	TSNARE1	exonic
chr1:78177432-78178966-	4.59409	9.26176	4.76632	0.0290218	up	hsa_circ_0012989	circBase	USP33	exonic
chr7:72301272-72304508+	4.59059	9.26449	4.80022	0.0284561	up		novel	SBDSP1	exonic
chr5:170610203-170632616+	4.56995	9.25163	4.67707	0.0305678	up	hsa_circ_0002713	circBase	RANBP17	sense overlapping
chr20:3891224-3899443+	4.56283	9.24883	4.65269	0.0310048	up	hsa_circ_0115204	circBase	PANK2	exonic
chr10:74658422-74714454+	4.56283	9.24883	4.65269	0.0310048	up	hsa_circ_0094116	circBase	OIT3	sense overlapping
chr2:15629018-15651474-	4.53083	9.23584	4.53846	0.0331413	up	hsa_circ_0000978	circBase	NBAS	exonic
chr5:127782174-127866386-	4.52901	9.2394	4.57711	0.0324018	up	hsa_circ_0127835	circBase	FBN2	exonic
chr7:137363303-137374748-	4.47972	9.21532	4.36103	0.03677	up	hsa_circ_0133480	circBase	DGKI	exonic
chr14:97022184-97022750+	4.36067	9.17038	3.98767	0.0458344	up	hsa_circ_0006717	circBase	PAPOLA	exonic
chr11:70251371-70253697+	4.34638	9.16512	3.94384	0.0470433	up	hsa_circ_0003376	circBase	CTTN	exonic
chr2:177161588-177202305+	4.34638	9.16512	3.94384	0.0470433	up	hsa_circ_0006449	circBase	MTX2	sense overlapping
chr12:56554027-56554434+	4.33534	9.15521	3.85957	0.049463	up		novel	MYL6	sense overlapping
chr3:171969050-172028671+	3.92472	9.844	7.61128	0.00580042	up	hsa_circ_0003692	circBase	FNDC3B	exonic
chr19:5604594-5604947-	3.60922	9.75152	5.92566	0.0149219	up	hsa_circ_0000880	circBase	SAFB2	exonic
chr17:37864574-37866734+	3.59898	9.64652	5.32807	0.0209846	up	hsa_circ_0007766	circBase	ERBB2	exonic
chr9:137716446-137717750+	3.47465	9.57504	4.68743	0.0303841	up	hsa_circ_0003596	circBase	COL5A1	exonic
chr7:33976901-34014396+	2.82887	9.82593	4.4313	0.0352856	up	hsa_circ_0134194	circBase	BMPER	exonic

## Sheet: down_Induced_vs_Control
Induced_vs_Control down regulated circRNAs
	P-value, Fold change and Regulation
CircRNAID	logFC	logCPM	LR	PValue	regulation	circBaseID	source	GeneName	Catalog
chr2:85595809-85598685+	-5.67631	9.86085	10.9454	0.000938345	down	hsa_circ_0004726	circBase	ELMOD3	exonic
chr8:141856359-141900868-	-5.48587	9.74985	9.35715	0.00222117	down	hsa_circ_0003221	circBase	PTK2	exonic
chrY:2821950-2829687+	-5.19449	9.58265	7.46184	0.00630204	down	hsa_circ_0001953	circBase	ZFY	exonic
chr5:113740135-113740553+	-5.11911	9.54045	7.04083	0.0079672	down	hsa_circ_0127664	circBase	KCNN2	exonic
chr7:24663285-24720139+	-5.0883	9.5234	6.87607	0.00873577	down	hsa_circ_0001687	circBase	MPP6	exonic
chr22:50563821-50566936+	-5.05007	9.50448	6.63648	0.00999113	down	hsa_circ_0063878	circBase	MOV10L1	exonic
chr15:77471132-77474382-	-5.03134	9.49469	6.53473	0.0105788	down	hsa_circ_0036423	circBase	PEAK1	exonic
chr1:12335882-12338095+	-4.93979	9.44828	6.05685	0.0138525	down	hsa_circ_0009964	circBase	VPS13D	exonic
chr11:61133517-61135470+	-4.93301	9.44493	6.02322	0.0141189	down	hsa_circ_0002058	circBase	TMEM138	exonic
chr20:60714131-60716000-	-4.75473	9.3581	5.1422	0.0233511	down	hsa_circ_0003456	circBase	PSMA7	exonic
chr5:14304570-14336836+	-4.71877	9.34029	4.96321	0.0258922	down	hsa_circ_0005311	circBase	TRIO	exonic
chr1:151139410-151139890+	-4.71251	9.33995	4.98007	0.0256409	down	hsa_circ_0000128	circBase	SCNM1	exonic
chr18:48444480-48458730+	-4.67868	9.32218	4.79461	0.028549	down	hsa_circ_0047700	circBase	ME2	exonic
chr16:19627436-19659204+	-4.61225	9.29449	4.54316	0.0330506	down	hsa_circ_0006797	circBase	C16orf62	exonic
chr22:42204879-42206295+	-4.56399	9.27193	4.35133	0.03698	down	hsa_circ_0001238	circBase	CCDC134	exonic
chr15:85607601-85610435+	-4.54601	9.26447	4.29233	0.0382846	down	hsa_circ_0036610	circBase	PDE8A	exonic
chr6:84108086-84117620-	-4.53707	9.2585	4.23944	0.0394953	down	hsa_circ_0003267	circBase	ME1	exonic
chr22:42605657-42611347-	-4.4766	9.23601	4.06696	0.0437299	down	hsa_circ_0008561	circBase	TCF20	exonic
chr11:117023157-117034608+	-4.44309	9.22246	3.95959	0.0466049	down	hsa_circ_0007827	circBase	PAFAH1B2	exonic
chr19:47421745-47440665+	-4.42342	9.21482	3.90244	0.0482159	down	hsa_circ_0000943	circBase	ARHGAP35	sense overlapping
chr9:86297866-86301070-	-4.41348	9.21099	3.87396	0.0490407	down	hsa_circ_0005142	circBase	UBQLN1	exonic
chr15:30053342-30065560-	-3.67911	9.89623	6.88745	0.00868029	down	hsa_circ_0034293	circBase	TJP1	exonic
chr22:46125305-46136418+	-3.52413	9.85898	6.10606	0.0134719	down	hsa_circ_0001247	circBase	ATXN10	exonic
chr9:110062422-110074018+	-3.49091	9.78755	5.59283	0.0180341	down	hsa_circ_0008812	circBase	RAD23B	exonic
chr11:120916383-120930794+	-3.36699	9.7133	4.86473	0.027411	down	hsa_circ_0003302	circBase	TBCEL	exonic
chr22:46189425-46202902+	-3.25482	9.67087	4.38027	0.0363572	down	hsa_circ_0116783	circBase	ATXN10	sense overlapping
chr10:13169745-13178897+	-3.16523	10.1648	7.19277	0.00731977	down	hsa_circ_0007242	circBase	OPTN	sense overlapping
chr9:128099297-128099870+	-2.67718	10.1947	5.78372	0.0161752	down	hsa_circ_0003270	circBase	GAPVD1	exonic
chr14:32559708-32586493+	-2.6106	10.4599	6.8551	0.00883884	down	hsa_circ_0031584	circBase	ARHGAP5	exonic
chr17:65941525-65972074+	-2.44809	10.5279	6.57568	0.0103382	down	hsa_circ_0000799	circBase	BPTF	exonic
chr21:30693542-30702014+	-2.41608	10.9217	7.90092	0.00494096	down	hsa_circ_0001181	circBase	BACH1	exonic
chr4:7870349-7873807-	-2.14425	10.5216	5.23636	0.0221195	down	hsa_circ_0069152	circBase	AFAP1	exonic
chr3:196118684-196129890-	-1.73689	10.9948	4.63129	0.0313939	down	hsa_circ_0001380	circBase	UBXN7	exonic

## Sheet: circRNA-miRNA-mRNA network node
circRNA-miRNA-mRNA network node
chr18:74561482-74593468+	hsa-miR-4452
chr18:74561482-74593468+	hsa-miR-3692-3p
chr18:74561482-74593468+	hsa-miR-6759-5p
chr18:74561482-74593468+	hsa-miR-6761-5p
chr18:74561482-74593468+	hsa-miR-134-3p
chr7:33388680-33427756+	hsa-miR-4513
chr7:33388680-33427756+	hsa-miR-4635
chr7:33388680-33427756+	hsa-miR-4499
chr7:33388680-33427756+	hsa-miR-6855-3p
chr7:33388680-33427756+	hsa-miR-616-5p
chr2:165548731-165552343-	hsa-miR-887-5p
chr2:165548731-165552343-	hsa-miR-6779-5p
chr2:165548731-165552343-	hsa-miR-612
chr2:165548731-165552343-	hsa-miR-6165
chr2:165548731-165552343-	hsa-miR-3936
chr19:19750894-19751380-	hsa-miR-8057
chr19:19750894-19751380-	hsa-miR-6071
chr19:19750894-19751380-	hsa-miR-3194-3p
chr19:19750894-19751380-	hsa-miR-23a-5p
chr19:19750894-19751380-	hsa-miR-2467-3p
chr2:61710092-61717911-	hsa-miR-146-5p
chr2:61710092-61717911-	hsa-miR-597-3p
chr2:61710092-61717911-	hsa-miR-4778-3p
chr2:61710092-61717911-	hsa-miR-3936
chr2:61710092-61717911-	hsa-miR-4538
chr2:40655613-40657441-	hsa-miR-4733-3p
chr2:40655613-40657441-	hsa-miR-3972
chr2:40655613-40657441-	hsa-miR-6895-3p
chr2:40655613-40657441-	hsa-miR-6733-5p
chr2:40655613-40657441-	hsa-miR-588
chr4:38091553-38104778+	hsa-miR-204-3p
chr4:38091553-38104778+	hsa-miR-582-3p
chr4:38091553-38104778+	hsa-miR-1267
chr4:38091553-38104778+	hsa-miR-3670
chr4:38091553-38104778+	hsa-miR-328-5p
chr16:80718435-80719026-	hsa-miR-3907
chr16:80718435-80719026-	hsa-miR-660-5p
chr16:80718435-80719026-	hsa-miR-4538
chr16:80718435-80719026-	hsa-miR-4732-3p
chr16:80718435-80719026-	hsa-miR-6775-3p
chr15:39874672-39874881+	hsa-miR-7160-5p
chr15:39874672-39874881+	hsa-miR-4804-5p
chr15:39874672-39874881+	hsa-miR-6775-3p
chr15:39874672-39874881+	hsa-miR-6501-5p
chr15:39874672-39874881+	hsa-miR-6767-3p
chr11:89133185-89135710-	hsa-miR-4538
chr11:89133185-89135710-	hsa-miR-1206
chr11:89133185-89135710-	hsa-miR-3144-3p
chr11:89133185-89135710-	hsa-miR-6883-5p
chr11:89133185-89135710-	hsa-miR-892b
hsa-miR-4452	ZNF616
hsa-miR-4452	ZNF35
hsa-miR-4452	ZNF471
hsa-miR-4452	ZNF667
hsa-miR-4452	ZNF528
hsa-miR-4452	ZNF30
hsa-miR-4452	C9orf38
hsa-miR-4452	ZNF286B
hsa-miR-4452	ZNF286A
hsa-miR-4452	ZNF544
hsa-miR-3692-3p	ZNF37A
hsa-miR-3692-3p	ZNF256
hsa-miR-3692-3p	ZNF12
hsa-miR-3692-3p	RBAK
hsa-miR-3692-3p	ZNF791
hsa-miR-3692-3p	ZNF23
hsa-miR-3692-3p	ZNF225
hsa-miR-3692-3p	ZNF569
hsa-miR-3692-3p	ZFP30
hsa-miR-3692-3p	ZNF587
hsa-miR-6759-5p	FOXI2
hsa-miR-6759-5p	KIR3DX1
hsa-miR-6759-5p	DEC-1
hsa-miR-6759-5p	AC015987.2
hsa-miR-6759-5p	CNFN
hsa-miR-6759-5p	EDNRA
hsa-miR-6759-5p	AC114546.1
hsa-miR-6759-5p	SLCO3A1
hsa-miR-6759-5p	TUSC5
hsa-miR-6759-5p	FCN1
hsa-miR-6761-5p	ATP6V1G3
hsa-miR-6761-5p	ENTHD2
hsa-miR-6761-5p	TRIAP1
hsa-miR-6761-5p	SSR2
hsa-miR-6761-5p	TOR2A
hsa-miR-6761-5p	RMI2
hsa-miR-6761-5p	GBP2
hsa-miR-6761-5p	MED1
hsa-miR-6761-5p	PRMT8
hsa-miR-6761-5p	FKBP15
hsa-miR-134-3p	CTD-2260A17.2
hsa-miR-134-3p	LY6D
hsa-miR-134-3p	LINC00632
hsa-miR-134-3p	FAM222B
hsa-miR-134-3p	GPR137
hsa-miR-134-3p	UCN2
hsa-miR-134-3p	HIST1H4H
hsa-miR-134-3p	C17orf62
hsa-miR-134-3p	MMP19
hsa-miR-134-3p	ULK3
hsa-miR-4513	FLG2
hsa-miR-4513	FMO2
hsa-miR-4513	ZNF655
hsa-miR-4513	PROZ
hsa-miR-4513	USE1
hsa-miR-4513	ZNF667
hsa-miR-4513	MDH1B
hsa-miR-4513	MRGPRX4
hsa-miR-4513	TSPAN8
hsa-miR-4513	PDZD2
hsa-miR-4635	ZNF233
hsa-miR-4635	PRUNE2
hsa-miR-4635	PSG11
hsa-miR-4635	CYP3A5
hsa-miR-4635	LCP2
hsa-miR-4635	C9orf24
hsa-miR-4635	PRM1
hsa-miR-4635	EID2
hsa-miR-4635	FAM19A1
hsa-miR-4635	REXO2
hsa-miR-4499	AHRR
hsa-miR-4499	PIN4
hsa-miR-4499	KRTAP20-4
hsa-miR-4499	FAM169A
hsa-miR-4499	FLG2
hsa-miR-4499	AL590235.1
hsa-miR-4499	ZNF667
hsa-miR-4499	S100A16
hsa-miR-4499	PANK2
hsa-miR-4499	ZBED3
hsa-miR-6855-3p	FLG2
hsa-miR-6855-3p	FMO2
hsa-miR-6855-3p	ZNF655
hsa-miR-6855-3p	PROZ
hsa-miR-6855-3p	USE1
hsa-miR-6855-3p	ZNF667
hsa-miR-6855-3p	MDH1B
hsa-miR-6855-3p	MRGPRX4
hsa-miR-6855-3p	TSPAN8
hsa-miR-6855-3p	PDZD2
hsa-miR-616-5p	FRRS1L
hsa-miR-616-5p	TNRC6B
hsa-miR-616-5p	ZNF714
hsa-miR-616-5p	FUT9
hsa-miR-616-5p	AAK1
hsa-miR-616-5p	ZNF460
hsa-miR-616-5p	ZFP69B
hsa-miR-616-5p	CSRNP3
hsa-miR-616-5p	COX15
hsa-miR-616-5p	TRIAP1
hsa-miR-887-5p	PLEKHS1
hsa-miR-887-5p	SSR2
hsa-miR-887-5p	CCL28
hsa-miR-887-5p	RALB
hsa-miR-887-5p	PRX
hsa-miR-887-5p	ZNF880
hsa-miR-887-5p	AP005482.1
hsa-miR-887-5p	PRG2
hsa-miR-887-5p	YWHAQ
hsa-miR-887-5p	TRIM39-RPP21
hsa-miR-6779-5p	PLCXD1
hsa-miR-6779-5p	CCL28
hsa-miR-6779-5p	C10orf91
hsa-miR-6779-5p	CCDC163P
hsa-miR-6779-5p	ACKR2
hsa-miR-6779-5p	MDM4
hsa-miR-6779-5p	CCL22
hsa-miR-6779-5p	AL133373.1
hsa-miR-6779-5p	AC140061.12
hsa-miR-6779-5p	ZNF880
hsa-miR-3936	PFN1
hsa-miR-3936	UBALD1
hsa-miR-3936	OSTN
hsa-miR-3936	MT-ATP8
hsa-miR-3936	TIPRL
hsa-miR-3936	KRTAP5-5
hsa-miR-3936	PDGFB
hsa-miR-3936	PABPC4
hsa-miR-3936	MINK1
hsa-miR-3936	CDSN
hsa-miR-8057	DERL2
hsa-miR-8057	OSBPL10
hsa-miR-8057	HLA-DPA1
hsa-miR-8057	C17orf112
hsa-miR-8057	OVCH1-AS1
hsa-miR-8057	C14orf79
hsa-miR-8057	SERPINB1
hsa-miR-8057	AC079354.1
hsa-miR-8057	TARS
hsa-miR-8057	NPM2
hsa-miR-6071	DST
hsa-miR-6071	EP400
hsa-miR-6071	CIR1
hsa-miR-6071	TNP1
hsa-miR-6071	YIPF1
hsa-miR-6071	C7orf34
hsa-miR-6071	PLCXD2
hsa-miR-6071	C7orf69
hsa-miR-6071	IFNK
hsa-miR-6071	UBBP4
hsa-miR-3194-3p	CD300E
hsa-miR-3194-3p	MRPL23
hsa-miR-3194-3p	GGT6
hsa-miR-3194-3p	KIAA1737
hsa-miR-3194-3p	UBN1
hsa-miR-3194-3p	CNR2
hsa-miR-3194-3p	TRNT1
hsa-miR-3194-3p	CCDC78
hsa-miR-3194-3p	CACNG8
hsa-miR-3194-3p	BATF
hsa-miR-23a-5p	GIPC3
hsa-miR-23a-5p	OSGEP
hsa-miR-23a-5p	DYNLRB1
hsa-miR-23a-5p	ENDOU
hsa-miR-23a-5p	SNX12
hsa-miR-23a-5p	LRRD1
hsa-miR-23a-5p	CTLA4
hsa-miR-23a-5p	METTL21B
hsa-miR-23a-5p	ENHO
hsa-miR-23a-5p	HELLS
hsa-miR-2467-3p	IL1RN
hsa-miR-2467-3p	FLJ00104
hsa-miR-2467-3p	ST8SIA2
hsa-miR-2467-3p	SSX3
hsa-miR-2467-3p	RP5-850E9.3
hsa-miR-2467-3p	SSX2B
hsa-miR-2467-3p	SSX2
hsa-miR-2467-3p	PSMD11
hsa-miR-2467-3p	HIF3A
hsa-miR-2467-3p	PFDN1
hsa-miR-146-5p	IGSF1
hsa-miR-146-5p	KBTBD4
hsa-miR-146-5p	PSMA4
hsa-miR-146-5p	CDKN2AIP
hsa-miR-146-5p	ZBTB2
hsa-miR-146-5p	IRAK1
hsa-miR-146-5p	SLC10A3
hsa-miR-146-5p	HNRNPD
hsa-miR-146-5p	ZDHHC13
hsa-miR-146-5p	NOVA1
hsa-miR-4778-3p	NBPF20
hsa-miR-4778-3p	DST
hsa-miR-4778-3p	MED19
hsa-miR-4778-3p	PCLO
hsa-miR-4778-3p	CHD6
hsa-miR-4778-3p	DDX11
hsa-miR-4778-3p	CCDC144A
hsa-miR-4778-3p	PRRG4
hsa-miR-4778-3p	ASCL1
hsa-miR-4778-3p	SYT2
hsa-miR-4538	UNC5D
hsa-miR-4538	GIPC3
hsa-miR-4538	C3orf22
hsa-miR-4538	AC016559.1
hsa-miR-4538	CCDC179
hsa-miR-4538	CLEC7A
hsa-miR-4538	SUB1
hsa-miR-4538	KCNE2
hsa-miR-4538	SMPX
hsa-miR-4538	COLEC11
hsa-miR-3972	TLDC1
hsa-miR-3972	ARHGAP19-SLIT1
hsa-miR-3972	CRYGC
hsa-miR-3972	C1QTNF5
hsa-miR-3972	STX3
hsa-miR-3972	SRGAP1
hsa-miR-3972	BCKDK
hsa-miR-3972	PLCXD2
hsa-miR-3972	POTEE
hsa-miR-3972	LILRA5
hsa-miR-6733-5p	POU3F4
hsa-miR-6733-5p	TMPRSS13
hsa-miR-6733-5p	MYL6
hsa-miR-6733-5p	ATP6V1G2
hsa-miR-6733-5p	PLEKHS1
hsa-miR-6733-5p	CHTF8
hsa-miR-6733-5p	VANGL2
hsa-miR-6733-5p	SUOX
hsa-miR-6733-5p	C17orf77
hsa-miR-6733-5p	LBX2
hsa-miR-588	SCAI
hsa-miR-588	CYSTM1
hsa-miR-588	DBNL
hsa-miR-588	ZNF479
hsa-miR-588	FAM83G
hsa-miR-588	KLF7
hsa-miR-588	BTD
hsa-miR-588	OTOR
hsa-miR-588	CCND3
hsa-miR-588	PPARA
hsa-miR-204-3p	PLEKHS1
hsa-miR-204-3p	ADAM29
hsa-miR-204-3p	KSR2
hsa-miR-204-3p	CSNK1G1
hsa-miR-204-3p	AP000974.1
hsa-miR-204-3p	GRIN2B
hsa-miR-204-3p	MASTL
hsa-miR-204-3p	MICALL1
hsa-miR-204-3p	MGAT1
hsa-miR-204-3p	FSHR
hsa-miR-582-3p	TFRC
hsa-miR-582-3p	TSPAN19
hsa-miR-582-3p	ZNF627
hsa-miR-582-3p	DBI
hsa-miR-582-3p	CMC2
hsa-miR-582-3p	DEC1
hsa-miR-582-3p	RLIM
hsa-miR-582-3p	ISCA2
hsa-miR-582-3p	PGP
hsa-miR-582-3p	COPS5
hsa-miR-3670	DEFA1B
hsa-miR-3670	DEFA3
hsa-miR-3670	DEFA1
hsa-miR-3670	AC137932.1
hsa-miR-3670	ASB11
hsa-miR-3670	DEFA4
hsa-miR-3670	TMIE
hsa-miR-3670	USH1C
hsa-miR-3670	GRIN2B
hsa-miR-3670	ZNF33A
hsa-miR-328-5p	WNK2
hsa-miR-328-5p	ZBTB7A
hsa-miR-328-5p	ONECUT3
hsa-miR-328-5p	RP11-1055B8.7
hsa-miR-328-5p	NFIC
hsa-miR-328-5p	COL5A3
hsa-miR-328-5p	KCNC3
hsa-miR-328-5p	CAPN15
hsa-miR-328-5p	LMTK3
hsa-miR-328-5p	TUBB4A
hsa-miR-3907	ZNF772
hsa-miR-3907	PP2D1
hsa-miR-3907	SMR3B
hsa-miR-3907	AL645730.2
hsa-miR-3907	ITPRIP
hsa-miR-3907	MZF1
hsa-miR-3907	ZCCHC13
hsa-miR-3907	CLK3
hsa-miR-3907	RASSF4
hsa-miR-3907	FAM222B
hsa-miR-660-5p	APOBEC3F
hsa-miR-660-5p	GPR141
hsa-miR-660-5p	SAA1
hsa-miR-660-5p	C7orf73
hsa-miR-660-5p	FOLH1
hsa-miR-660-5p	RP11-796G6.2
hsa-miR-660-5p	TMED7-TICAM2
hsa-miR-660-5p	SRSF6
hsa-miR-660-5p	TMEM41B
hsa-miR-660-5p	GRIN2B
hsa-miR-4732-3p	OMP
hsa-miR-4732-3p	FAM27B
hsa-miR-4732-3p	FAM27C
hsa-miR-4732-3p	FAM27A
hsa-miR-4732-3p	PGRMC2
hsa-miR-4732-3p	PLEKHN1
hsa-miR-4732-3p	AL163636.6
hsa-miR-4732-3p	BBC3
hsa-miR-4732-3p	FLG
hsa-miR-4732-3p	LURAP1L
hsa-miR-6775-3p	TMEM105
hsa-miR-6775-3p	ARID3B
hsa-miR-6775-3p	SH2D5
hsa-miR-6775-3p	FAM222B
hsa-miR-6775-3p	MAGEA11
hsa-miR-6775-3p	NF2
hsa-miR-6775-3p	OMP
hsa-miR-6775-3p	MRPL43
hsa-miR-6775-3p	TMEM164
hsa-miR-6775-3p	GPRIN2
hsa-miR-7160-5p	RP11-1212A22.4
hsa-miR-7160-5p	WDFY4
hsa-miR-7160-5p	AC016559.1
hsa-miR-7160-5p	RNF222
hsa-miR-7160-5p	MDM4
hsa-miR-7160-5p	RNF181
hsa-miR-7160-5p	ZNF738
hsa-miR-7160-5p	NFAM1
hsa-miR-7160-5p	CCL14
hsa-miR-7160-5p	CAMK2N2
hsa-miR-4804-5p	FAM230A
hsa-miR-4804-5p	FAM169B
hsa-miR-4804-5p	SOX1
hsa-miR-4804-5p	AC007405.2
hsa-miR-4804-5p	TIMM22
hsa-miR-4804-5p	EPB41L5
hsa-miR-4804-5p	S100A7A
hsa-miR-4804-5p	ELN
hsa-miR-4804-5p	AL353791.1
hsa-miR-4804-5p	NSMCE1
hsa-miR-6501-5p	OR2D3
hsa-miR-6501-5p	ZNF728
hsa-miR-6501-5p	FAM106A
hsa-miR-6501-5p	HAVCR1
hsa-miR-6501-5p	ANG
hsa-miR-6501-5p	ZNF99
hsa-miR-6501-5p	TNMD
hsa-miR-6501-5p	FAM47B
hsa-miR-6501-5p	FBXW5
hsa-miR-6501-5p	C5orf15
hsa-miR-6767-3p	URM1
hsa-miR-6767-3p	GABRG3
hsa-miR-6767-3p	RGMA
hsa-miR-6767-3p	NDUFS6
hsa-miR-6767-3p	SDCBP
hsa-miR-6767-3p	LETMD1
hsa-miR-6767-3p	TNFSF18
hsa-miR-6767-3p	FEZF1
hsa-miR-6767-3p	NAT8L
hsa-miR-6767-3p	ADD2
hsa-miR-1206	C8orf22
hsa-miR-1206	WDYHV1
hsa-miR-1206	MT3
hsa-miR-1206	SYT2
hsa-miR-1206	C1QTNF7
hsa-miR-1206	C1orf185
hsa-miR-1206	ST8SIA4
hsa-miR-1206	ADCY1
hsa-miR-1206	IGF2
hsa-miR-1206	GMFB
hsa-miR-3144-3p	IFT52
hsa-miR-3144-3p	TXNDC2
hsa-miR-3144-3p	PATL2
hsa-miR-3144-3p	PCNP
hsa-miR-3144-3p	C10orf113
hsa-miR-3144-3p	TWSG1
hsa-miR-3144-3p	RAB12
hsa-miR-3144-3p	HSD11B1
hsa-miR-3144-3p	C10orf11
hsa-miR-3144-3p	FHL5
hsa-miR-6883-5p	FLJ00104
hsa-miR-6883-5p	C10orf91
hsa-miR-6883-5p	H6PD
hsa-miR-6883-5p	PACS1
hsa-miR-6883-5p	CYB561D1
hsa-miR-6883-5p	TTYH3
hsa-miR-6883-5p	RAB11B
hsa-miR-6883-5p	ANKRD52
hsa-miR-6883-5p	NFIC
hsa-miR-6883-5p	HCFC1
hsa-miR-892b	LIN54
hsa-miR-892b	RNF146
hsa-miR-892b	IL17RD
hsa-miR-892b	TWISTNB
hsa-miR-892b	MMD2
hsa-miR-892b	NT5C1A
hsa-miR-892b	RNF138
hsa-miR-892b	MRPL48
hsa-miR-892b	IFNW1
hsa-miR-892b	FAM84A
hsa-miR-597-3p	C22orf46
hsa-miR-597-3p	SMIM3
hsa-miR-597-3p	FAM221B
hsa-miR-597-3p	ZNF233
hsa-miR-597-3p	GLIPR2
hsa-miR-597-3p	EHF
hsa-miR-597-3p	TFRC
hsa-miR-597-3p	VSTM1
hsa-miR-597-3p	FYCO1
hsa-miR-597-3p	RIC3
hsa-miR-6165	PITPNM3
hsa-miR-6165	URAD
hsa-miR-6165	HMGN4
hsa-miR-6165	VANGL2
hsa-miR-6165	HAUS4
hsa-miR-6165	CD33
hsa-miR-6165	SYTL5
hsa-miR-6165	FAM83F
hsa-miR-6165	ZNF488
hsa-miR-6165	WDTC1
hsa-miR-612	GIPC3
hsa-miR-612	KCNJ6
hsa-miR-612	CCDC163P
hsa-miR-612	PPP1R16B
hsa-miR-612	NFAM1
hsa-miR-612	CCL28
hsa-miR-612	AC016559.1
hsa-miR-612	TLN1
hsa-miR-612	ZNF460
hsa-miR-612	CTB-167G5.5
hsa-miR-6895-3p	CACNG8
hsa-miR-6895-3p	SLC9A3R2
hsa-miR-6895-3p	F7
hsa-miR-6895-3p	WSCD2
hsa-miR-6895-3p	TLCD2
hsa-miR-6895-3p	VOPP1
hsa-miR-6895-3p	RSPH10B
hsa-miR-6895-3p	ZNF225
hsa-miR-6895-3p	RSPH10B2
hsa-miR-6895-3p	C22orf46
hsa-miR-4733-3p	TAP2
hsa-miR-4733-3p	RNF185
hsa-miR-4733-3p	AC093802.1
hsa-miR-4733-3p	MS4A6A
hsa-miR-4733-3p	GIMAP6
hsa-miR-4733-3p	ZZZ3
hsa-miR-4733-3p	ZNF30
hsa-miR-4733-3p	MRPL27
hsa-miR-4733-3p	ALLC
hsa-miR-4733-3p	AC008132.1
hsa-miR-1267	AL590235.1
hsa-miR-1267	TMEM213
hsa-miR-1267	SERPINA9
hsa-miR-1267	OR4A16
hsa-miR-1267	PLN
hsa-miR-1267	HCFC1R1
hsa-miR-1267	AC117834.1
hsa-miR-1267	CCR8
hsa-miR-1267	RUFY2
hsa-miR-1267	MTRNR2L11
